# Supplementary material for: Unnatural selection of salmon life histories in a modified riverscape
Source: Glob Chang Biol. 2019 Dec 2;26(3):1235–47. doi: 10.1111/gcb.14896 (PMC7277499; doi:10.1111/gcb.14896)
Supplement: Supplementary file 2 [file GCB-26-1235-s002.csv]

Sample_ID	Location	Site description	Lat_dd	Long_dd	Year	Sr8786	SD	Salinity_if_known	Sample type	Use in this study	Source
AR99220	American River	Lower river screw trap			1999	0.710207751	0.000163471		Known-origin juvenile otolith (mean natal value)	DFA to assign fish natal origin	Barnett-Johnson et al (2008). Limnology and Oceanography 53(4): 1633-1642.
AR99223	American River	Lower river screw trap			1999	0.709976186	0.000159487		Known-origin juvenile otolith (mean natal value)	DFA to assign fish natal origin	Barnett-Johnson et al (2008). Limnology and Oceanography 53(4): 1633-1642.
AR99226	American River	Lower river screw trap			1999	0.710165322	0.000215896		Known-origin juvenile otolith (mean natal value)	DFA to assign fish natal origin	Barnett-Johnson et al (2008). Limnology and Oceanography 53(4): 1633-1642.
AR99227	American River	Lower river screw trap			1999	0.710067783	0.000179075		Known-origin juvenile otolith (mean natal value)	DFA to assign fish natal origin	Barnett-Johnson et al (2008). Limnology and Oceanography 53(4): 1633-1642.
AR99228	American River	Lower river screw trap			1999	0.710194542	0.000117539		Known-origin juvenile otolith (mean natal value)	DFA to assign fish natal origin	Barnett-Johnson et al (2008). Limnology and Oceanography 53(4): 1633-1642.
99370	Battle Creek	Lower river screw trap			1999	0.703833957			Known-origin juvenile otolith (mean natal value)	DFA to assign fish natal origin	Barnett-Johnson et al (2008). Limnology and Oceanography 53(4): 1633-1642.
99371	Battle Creek	Lower river screw trap			1999	0.703821432			Known-origin juvenile otolith (mean natal value)	DFA to assign fish natal origin	Barnett-Johnson et al (2008). Limnology and Oceanography 53(4): 1633-1642.
99372	Battle Creek	Lower river screw trap			1999	0.704058822			Known-origin juvenile otolith (mean natal value)	DFA to assign fish natal origin	Barnett-Johnson et al (2008). Limnology and Oceanography 53(4): 1633-1642.
99373	Battle Creek	Lower river screw trap			1999	0.703823401			Known-origin juvenile otolith (mean natal value)	DFA to assign fish natal origin	Barnett-Johnson et al (2008). Limnology and Oceanography 53(4): 1633-1642.
99374	Battle Creek	Lower river screw trap			1999	0.703854469			Known-origin juvenile otolith (mean natal value)	DFA to assign fish natal origin	Barnett-Johnson et al (2008). Limnology and Oceanography 53(4): 1633-1642.
99377	Battle Creek	Lower river screw trap			1999	0.70430689			Known-origin juvenile otolith (mean natal value)	DFA to assign fish natal origin	Barnett-Johnson et al (2008). Limnology and Oceanography 53(4): 1633-1642.
99379	Battle Creek	Lower river screw trap			1999	0.703830302			Known-origin juvenile otolith (mean natal value)	DFA to assign fish natal origin	Barnett-Johnson et al (2008). Limnology and Oceanography 53(4): 1633-1642.
99381	Battle Creek	Lower river screw trap			1999	0.703845481			Known-origin juvenile otolith (mean natal value)	DFA to assign fish natal origin	Barnett-Johnson et al (2008). Limnology and Oceanography 53(4): 1633-1642.
LNO99375	Battle Creek	Lower river screw trap			1999	0.703922981	0.000425388		Known-origin juvenile otolith (mean natal value)	DFA to assign fish natal origin	Barnett-Johnson et al (2008). Limnology and Oceanography 53(4): 1633-1642.
142	Coleman National Fish Hatchery	Hatchery raceways			2000	0.705323684			Known-origin juvenile otolith (mean natal value)	DFA to assign fish natal origin	Barnett-Johnson et al (2008). Limnology and Oceanography 53(4): 1633-1642.
143	Coleman National Fish Hatchery	Hatchery raceways			2000	0.705376123			Known-origin juvenile otolith (mean natal value)	DFA to assign fish natal origin	Barnett-Johnson et al (2008). Limnology and Oceanography 53(4): 1633-1642.
150	Coleman National Fish Hatchery	Hatchery raceways			2000	0.705064516			Known-origin juvenile otolith (mean natal value)	DFA to assign fish natal origin	Barnett-Johnson et al (2008). Limnology and Oceanography 53(4): 1633-1642.
191	Coleman National Fish Hatchery	Hatchery raceways			2000	0.705406532			Known-origin juvenile otolith (mean natal value)	DFA to assign fish natal origin	Barnett-Johnson et al (2008). Limnology and Oceanography 53(4): 1633-1642.
193	Coleman National Fish Hatchery	Hatchery raceways			2000	0.704814686			Known-origin juvenile otolith (mean natal value)	DFA to assign fish natal origin	Barnett-Johnson et al (2008). Limnology and Oceanography 53(4): 1633-1642.
221	Coleman National Fish Hatchery	Hatchery raceways			2000	0.706146679			Known-origin juvenile otolith (mean natal value)	DFA to assign fish natal origin	Barnett-Johnson et al (2008). Limnology and Oceanography 53(4): 1633-1642.
222	Coleman National Fish Hatchery	Hatchery raceways			2000	0.705341722			Known-origin juvenile otolith (mean natal value)	DFA to assign fish natal origin	Barnett-Johnson et al (2008). Limnology and Oceanography 53(4): 1633-1642.
283	Coleman National Fish Hatchery	Hatchery raceways			2000	0.705289982			Known-origin juvenile otolith (mean natal value)	DFA to assign fish natal origin	Barnett-Johnson et al (2008). Limnology and Oceanography 53(4): 1633-1642.
CNH00154	Coleman National Fish Hatchery	Hatchery raceways			2000	0.705187282	0.000247572		Known-origin juvenile otolith (mean natal value)	DFA to assign fish natal origin	Barnett-Johnson et al (2008). Limnology and Oceanography 53(4): 1633-1642.
CNH00165	Coleman National Fish Hatchery	Hatchery raceways			2000	0.705472685	0.0000616		Known-origin juvenile otolith (mean natal value)	DFA to assign fish natal origin	Barnett-Johnson et al (2008). Limnology and Oceanography 53(4): 1633-1642.
CNH00185	Coleman National Fish Hatchery	Hatchery raceways			2000	0.705123263	0.000215902		Known-origin juvenile otolith (mean natal value)	DFA to assign fish natal origin	Barnett-Johnson et al (2008). Limnology and Oceanography 53(4): 1633-1642.
CNH00265	Coleman National Fish Hatchery	Hatchery raceways			2000	0.70520396			Known-origin juvenile otolith (mean natal value)	DFA to assign fish natal origin	Barnett-Johnson et al (2008). Limnology and Oceanography 53(4): 1633-1642.
CNH00275	Coleman National Fish Hatchery	Hatchery raceways			2000	0.705582994	0.000555657		Known-origin juvenile otolith (mean natal value)	DFA to assign fish natal origin	Barnett-Johnson et al (2008). Limnology and Oceanography 53(4): 1633-1642.
555	Deer Creek	Lower river screw trap			2002	0.704113872			Known-origin juvenile otolith (mean natal value)	DFA to assign fish natal origin	Barnett-Johnson et al (2008). Limnology and Oceanography 53(4): 1633-1642.
560	Deer Creek	Lower river screw trap			2002	0.704098852			Known-origin juvenile otolith (mean natal value)	DFA to assign fish natal origin	Barnett-Johnson et al (2008). Limnology and Oceanography 53(4): 1633-1642.
562	Deer Creek	Lower river screw trap			2002	0.704068607			Known-origin juvenile otolith (mean natal value)	DFA to assign fish natal origin	Barnett-Johnson et al (2008). Limnology and Oceanography 53(4): 1633-1642.
568	Deer Creek	Lower river screw trap			2002	0.704171419			Known-origin juvenile otolith (mean natal value)	DFA to assign fish natal origin	Barnett-Johnson et al (2008). Limnology and Oceanography 53(4): 1633-1642.
570	Deer Creek	Lower river screw trap			2002	0.704104998			Known-origin juvenile otolith (mean natal value)	DFA to assign fish natal origin	Barnett-Johnson et al (2008). Limnology and Oceanography 53(4): 1633-1642.
571	Deer Creek	Lower river screw trap			2002	0.704163953			Known-origin juvenile otolith (mean natal value)	DFA to assign fish natal origin	Barnett-Johnson et al (2008). Limnology and Oceanography 53(4): 1633-1642.
572	Deer Creek	Lower river screw trap			2002	0.704083671			Known-origin juvenile otolith (mean natal value)	DFA to assign fish natal origin	Barnett-Johnson et al (2008). Limnology and Oceanography 53(4): 1633-1642.
573	Deer Creek	Lower river screw trap			2002	0.704120819			Known-origin juvenile otolith (mean natal value)	DFA to assign fish natal origin	Barnett-Johnson et al (2008). Limnology and Oceanography 53(4): 1633-1642.
FR99275	Feather River	Lower river screw trap			1999	0.706191792	0.000168105		Known-origin juvenile otolith (mean natal value)	DFA to assign fish natal origin	Sturrock et al (2015). PLoS ONE 10(5): e0122380.
FR99276	Feather River	Lower river screw trap			1999	0.706116082	0.0000511		Known-origin juvenile otolith (mean natal value)	DFA to assign fish natal origin	Sturrock et al (2015). PLoS ONE 10(5): e0122380.
FR99278	Feather River	Lower river screw trap			1999	0.70643031	0.000133043		Known-origin juvenile otolith (mean natal value)	DFA to assign fish natal origin	Sturrock et al (2015). PLoS ONE 10(5): e0122380.
FR99279	Feather River	Lower river screw trap			1999	0.706145076	0.000118334		Known-origin juvenile otolith (mean natal value)	DFA to assign fish natal origin	Sturrock et al (2015). PLoS ONE 10(5): e0122380.
FR99285	Feather River	Lower river screw trap			1999	0.706225813	0.000177425		Known-origin juvenile otolith (mean natal value)	DFA to assign fish natal origin	Sturrock et al (2015). PLoS ONE 10(5): e0122380.
FR00065	Feather River	Lower river screw trap			2000	0.705938174	0.000151302		Known-origin juvenile otolith (mean natal value)	DFA to assign fish natal origin	Sturrock et al (2015). PLoS ONE 10(5): e0122380.
FR00069	Feather River	Lower river screw trap			2000	0.706184396	0.000131396		Known-origin juvenile otolith (mean natal value)	DFA to assign fish natal origin	Sturrock et al (2015). PLoS ONE 10(5): e0122380.
FR00075	Feather River	Lower river screw trap			2000	0.706246913	0.0000159		Known-origin juvenile otolith (mean natal value)	DFA to assign fish natal origin	Sturrock et al (2015). PLoS ONE 10(5): e0122380.
FR00090	Feather River	Lower river screw trap			2000	0.706189674	0.0000896		Known-origin juvenile otolith (mean natal value)	DFA to assign fish natal origin	Sturrock et al (2015). PLoS ONE 10(5): e0122380.
319	Feather River	Lower river screw trap			2002	0.706179819			Known-origin juvenile otolith (mean natal value)	DFA to assign fish natal origin	Barnett-Johnson et al (2008). Limnology and Oceanography 53(4): 1633-1642.
320	Feather River	Lower river screw trap			2002	0.706101144			Known-origin juvenile otolith (mean natal value)	DFA to assign fish natal origin	Barnett-Johnson et al (2008). Limnology and Oceanography 53(4): 1633-1642.
322	Feather River	Lower river screw trap			2002	0.706160773			Known-origin juvenile otolith (mean natal value)	DFA to assign fish natal origin	Barnett-Johnson et al (2008). Limnology and Oceanography 53(4): 1633-1642.
323	Feather River	Lower river screw trap			2002	0.706119019			Known-origin juvenile otolith (mean natal value)	DFA to assign fish natal origin	Barnett-Johnson et al (2008). Limnology and Oceanography 53(4): 1633-1642.
330	Feather River	Lower river screw trap			2002	0.706115968			Known-origin juvenile otolith (mean natal value)	DFA to assign fish natal origin	Barnett-Johnson et al (2008). Limnology and Oceanography 53(4): 1633-1642.
332	Feather River	Lower river screw trap			2002	0.706180228			Known-origin juvenile otolith (mean natal value)	DFA to assign fish natal origin	Barnett-Johnson et al (2008). Limnology and Oceanography 53(4): 1633-1642.
333	Feather River	Lower river screw trap			2002	0.706174431			Known-origin juvenile otolith (mean natal value)	DFA to assign fish natal origin	Barnett-Johnson et al (2008). Limnology and Oceanography 53(4): 1633-1642.
374	Feather River	Lower river screw trap			2002	0.706146498			Known-origin juvenile otolith (mean natal value)	DFA to assign fish natal origin	Barnett-Johnson et al (2008). Limnology and Oceanography 53(4): 1633-1642.
FH99309	Feather River Hatchery	Hatchery raceways			1999	0.706737606	0.00019037		Known-origin juvenile otolith (mean natal value)	DFA to assign fish natal origin	Sturrock et al (2015). PLoS ONE 10(5): e0122380.
FH99312	Feather River Hatchery	Hatchery raceways			1999	0.706655321	0.00026981		Known-origin juvenile otolith (mean natal value)	DFA to assign fish natal origin	Sturrock et al (2015). PLoS ONE 10(5): e0122380.
FH99315	Feather River Hatchery	Hatchery raceways			1999	0.706682621	0.000276189		Known-origin juvenile otolith (mean natal value)	DFA to assign fish natal origin	Sturrock et al (2015). PLoS ONE 10(5): e0122380.
FH99319	Feather River Hatchery	Hatchery raceways			1999	0.706834978	0.000208887		Known-origin juvenile otolith (mean natal value)	DFA to assign fish natal origin	Sturrock et al (2015). PLoS ONE 10(5): e0122380.
FH99506	Feather River Hatchery	Hatchery raceways			1999	0.706832661	0.000231559		Known-origin juvenile otolith (mean natal value)	DFA to assign fish natal origin	Sturrock et al (2015). PLoS ONE 10(5): e0122380.
FH00007	Feather River Hatchery	Hatchery raceways			2000	0.707558207	0.000189468		Known-origin juvenile otolith (mean natal value)	DFA to assign fish natal origin	Sturrock et al (2015). PLoS ONE 10(5): e0122380.
FH00010	Feather River Hatchery	Hatchery raceways			2000	0.707178741	0.000290858		Known-origin juvenile otolith (mean natal value)	DFA to assign fish natal origin	Sturrock et al (2015). PLoS ONE 10(5): e0122380.
FH00013	Feather River Hatchery	Hatchery raceways			2000	0.707507671	0.000311644		Known-origin juvenile otolith (mean natal value)	DFA to assign fish natal origin	Sturrock et al (2015). PLoS ONE 10(5): e0122380.
FH00021	Feather River Hatchery	Hatchery raceways			2000	0.707272733	0.000307785		Known-origin juvenile otolith (mean natal value)	DFA to assign fish natal origin	Sturrock et al (2015). PLoS ONE 10(5): e0122380.
FH00029	Feather River Hatchery	Hatchery raceways			2000	0.707260578	0.000283259		Known-origin juvenile otolith (mean natal value)	DFA to assign fish natal origin	Sturrock et al (2015). PLoS ONE 10(5): e0122380.
10	Feather River Hatchery	Hatchery raceways			2002	0.706937108			Known-origin juvenile otolith (mean natal value)	DFA to assign fish natal origin	Barnett-Johnson et al (2008). Limnology and Oceanography 53(4): 1633-1642.
11	Feather River Hatchery	Hatchery raceways			2002	0.707393117			Known-origin juvenile otolith (mean natal value)	DFA to assign fish natal origin	Barnett-Johnson et al (2008). Limnology and Oceanography 53(4): 1633-1642.
12	Feather River Hatchery	Hatchery raceways			2002	0.707128593			Known-origin juvenile otolith (mean natal value)	DFA to assign fish natal origin	Barnett-Johnson et al (2008). Limnology and Oceanography 53(4): 1633-1642.
13	Feather River Hatchery	Hatchery raceways			2002	0.70722247			Known-origin juvenile otolith (mean natal value)	DFA to assign fish natal origin	Barnett-Johnson et al (2008). Limnology and Oceanography 53(4): 1633-1642.
14	Feather River Hatchery	Hatchery raceways			2002	0.706843491			Known-origin juvenile otolith (mean natal value)	DFA to assign fish natal origin	Barnett-Johnson et al (2008). Limnology and Oceanography 53(4): 1633-1642.
17	Feather River Hatchery	Hatchery raceways			2002	0.707064229			Known-origin juvenile otolith (mean natal value)	DFA to assign fish natal origin	Barnett-Johnson et al (2008). Limnology and Oceanography 53(4): 1633-1642.
18	Feather River Hatchery	Hatchery raceways			2002	0.707194262			Known-origin juvenile otolith (mean natal value)	DFA to assign fish natal origin	Barnett-Johnson et al (2008). Limnology and Oceanography 53(4): 1633-1642.
19	Feather River Hatchery	Hatchery raceways			2002	0.707193143			Known-origin juvenile otolith (mean natal value)	DFA to assign fish natal origin	Barnett-Johnson et al (2008). Limnology and Oceanography 53(4): 1633-1642.
22	Feather River Hatchery	Hatchery raceways			2002	0.707089562			Known-origin juvenile otolith (mean natal value)	DFA to assign fish natal origin	Barnett-Johnson et al (2008). Limnology and Oceanography 53(4): 1633-1642.
5	Feather River Hatchery	Hatchery raceways			2002	0.707034725			Known-origin juvenile otolith (mean natal value)	DFA to assign fish natal origin	Barnett-Johnson et al (2008). Limnology and Oceanography 53(4): 1633-1642.
8	Feather River Hatchery	Hatchery raceways			2002	0.707036606			Known-origin juvenile otolith (mean natal value)	DFA to assign fish natal origin	Barnett-Johnson et al (2008). Limnology and Oceanography 53(4): 1633-1642.
9	Feather River Hatchery	Hatchery raceways			2002	0.70679727			Known-origin juvenile otolith (mean natal value)	DFA to assign fish natal origin	Barnett-Johnson et al (2008). Limnology and Oceanography 53(4): 1633-1642.
FH20419	Feather River Hatchery	Hatchery raceways			2002	0.707375751	0.000294786		Known-origin juvenile otolith (mean natal value)	DFA to assign fish natal origin	Sturrock et al (2015). PLoS ONE 10(5): e0122380.
FH20425	Feather River Hatchery	Hatchery raceways			2002	0.70741797	0.000196272		Known-origin juvenile otolith (mean natal value)	DFA to assign fish natal origin	Sturrock et al (2015). PLoS ONE 10(5): e0122380.
FH20427	Feather River Hatchery	Hatchery raceways			2002	0.707278678	0.000267904		Known-origin juvenile otolith (mean natal value)	DFA to assign fish natal origin	Sturrock et al (2015). PLoS ONE 10(5): e0122380.
FH20431	Feather River Hatchery	Hatchery raceways			2002	0.707442391	0.000281077		Known-origin juvenile otolith (mean natal value)	DFA to assign fish natal origin	Sturrock et al (2015). PLoS ONE 10(5): e0122380.
FH20434	Feather River Hatchery	Hatchery raceways			2002	0.707381698	0.000140228		Known-origin juvenile otolith (mean natal value)	DFA to assign fish natal origin	Sturrock et al (2015). PLoS ONE 10(5): e0122380.
FH40292	Feather River Hatchery	Hatchery raceways			2004	0.707175285	0.000238341		Known-origin juvenile otolith (mean natal value)	DFA to assign fish natal origin	Sturrock et al (2015). PLoS ONE 10(5): e0122380.
FH40295	Feather River Hatchery	Hatchery raceways			2004	0.707196729	0.000143271		Known-origin juvenile otolith (mean natal value)	DFA to assign fish natal origin	Sturrock et al (2015). PLoS ONE 10(5): e0122380.
FH40308	Feather River Hatchery	Hatchery raceways			2004	0.706998601	0.000291162		Known-origin juvenile otolith (mean natal value)	DFA to assign fish natal origin	Sturrock et al (2015). PLoS ONE 10(5): e0122380.
FH40312	Feather River Hatchery	Hatchery raceways			2004	0.706877204	0.0000772		Known-origin juvenile otolith (mean natal value)	DFA to assign fish natal origin	Sturrock et al (2015). PLoS ONE 10(5): e0122380.
FH40321	Feather River Hatchery	Hatchery raceways			2004	0.707182478	0.0000589		Known-origin juvenile otolith (mean natal value)	DFA to assign fish natal origin	Sturrock et al (2015). PLoS ONE 10(5): e0122380.
30009	Merced River	Lower river screw trap			2003	0.708470806			Known-origin juvenile otolith (mean natal value)	DFA to assign fish natal origin	Barnett-Johnson et al (2008). Limnology and Oceanography 53(4): 1633-1642.
30012	Merced River	Lower river screw trap			2003	0.708457319			Known-origin juvenile otolith (mean natal value)	DFA to assign fish natal origin	Barnett-Johnson et al (2008). Limnology and Oceanography 53(4): 1633-1642.
30013	Merced River	Lower river screw trap			2003	0.708455628			Known-origin juvenile otolith (mean natal value)	DFA to assign fish natal origin	Barnett-Johnson et al (2008). Limnology and Oceanography 53(4): 1633-1642.
30014	Merced River	Lower river screw trap			2003	0.708470679			Known-origin juvenile otolith (mean natal value)	DFA to assign fish natal origin	Barnett-Johnson et al (2008). Limnology and Oceanography 53(4): 1633-1642.
30022	Merced River	Lower river screw trap			2003	0.708445793			Known-origin juvenile otolith (mean natal value)	DFA to assign fish natal origin	Barnett-Johnson et al (2008). Limnology and Oceanography 53(4): 1633-1642.
30023	Merced River	Lower river screw trap			2003	0.708508333			Known-origin juvenile otolith (mean natal value)	DFA to assign fish natal origin	Barnett-Johnson et al (2008). Limnology and Oceanography 53(4): 1633-1642.
30024	Merced River	Lower river screw trap			2003	0.708459292			Known-origin juvenile otolith (mean natal value)	DFA to assign fish natal origin	Barnett-Johnson et al (2008). Limnology and Oceanography 53(4): 1633-1642.
30027	Merced River	Lower river screw trap			2003	0.708485266			Known-origin juvenile otolith (mean natal value)	DFA to assign fish natal origin	Barnett-Johnson et al (2008). Limnology and Oceanography 53(4): 1633-1642.
MR30010	Merced River	Lower river screw trap			2003	0.708660472	0.000213777		Known-origin juvenile otolith (mean natal value)	DFA to assign fish natal origin	Sturrock et al (2015). PLoS ONE 10(5): e0122380.
MR30016	Merced River	Lower river screw trap			2003	0.708590993	0.000128072		Known-origin juvenile otolith (mean natal value)	DFA to assign fish natal origin	Sturrock et al (2015). PLoS ONE 10(5): e0122380.
MR30020	Merced River	Lower river screw trap			2003	0.708702697	0.00012066		Known-origin juvenile otolith (mean natal value)	DFA to assign fish natal origin	Sturrock et al (2015). PLoS ONE 10(5): e0122380.
MR30026	Merced River	Lower river screw trap			2003	0.708688775	0.000106547		Known-origin juvenile otolith (mean natal value)	DFA to assign fish natal origin	Sturrock et al (2015). PLoS ONE 10(5): e0122380.
MR30028	Merced River	Lower river screw trap			2003	0.708414204	0.0000936		Known-origin juvenile otolith (mean natal value)	DFA to assign fish natal origin	Sturrock et al (2015). PLoS ONE 10(5): e0122380.
MR12001	Merced River	Lower river screw trap			2012	0.708486718	0.0000539		Known-origin juvenile otolith (mean natal value)	DFA to assign fish natal origin	Johnson et al., unpublished
MR12002	Merced River	Lower river screw trap			2012	0.708366618	0.000327156		Known-origin juvenile otolith (mean natal value)	DFA to assign fish natal origin	Johnson et al., unpublished
MR12008	Merced River	Lower river screw trap			2012	0.708530014	0.000180464		Known-origin juvenile otolith (mean natal value)	DFA to assign fish natal origin	Johnson et al., unpublished
MR12010	Merced River	Lower river screw trap			2012	0.708527992	0.000162246		Known-origin juvenile otolith (mean natal value)	DFA to assign fish natal origin	Johnson et al., unpublished
MR12012	Merced River	Lower river screw trap			2012	0.708565895	0.000150613		Known-origin juvenile otolith (mean natal value)	DFA to assign fish natal origin	Johnson et al., unpublished
MR13001	Merced River	Lower river screw trap			2013	0.708450695	0.0000939		Known-origin juvenile otolith (mean natal value)	DFA to assign fish natal origin	Johnson et al., unpublished
MR13002	Merced River	Lower river screw trap			2013	0.708523779	0.000134445		Known-origin juvenile otolith (mean natal value)	DFA to assign fish natal origin	Johnson et al., unpublished
MR13004	Merced River	Lower river screw trap			2013	0.708592994	0.00013868		Known-origin juvenile otolith (mean natal value)	DFA to assign fish natal origin	Johnson et al., unpublished
MH90102	Merced River Hatchery	Hatchery raceways			1999	0.708847094	0.0000738		Known-origin juvenile otolith (mean natal value)	DFA to assign fish natal origin	Sturrock et al (2015). PLoS ONE 10(5): e0122380.
206	Merced River Hatchery	Hatchery raceways			2002	0.708573216			Known-origin juvenile otolith (mean natal value)	DFA to assign fish natal origin	Barnett-Johnson et al (2008). Limnology and Oceanography 53(4): 1633-1642.
213	Merced River Hatchery	Hatchery raceways			2002	0.70859515			Known-origin juvenile otolith (mean natal value)	DFA to assign fish natal origin	Barnett-Johnson et al (2008). Limnology and Oceanography 53(4): 1633-1642.
215	Merced River Hatchery	Hatchery raceways			2002	0.708676141			Known-origin juvenile otolith (mean natal value)	DFA to assign fish natal origin	Barnett-Johnson et al (2008). Limnology and Oceanography 53(4): 1633-1642.
216	Merced River Hatchery	Hatchery raceways			2002	0.70863376			Known-origin juvenile otolith (mean natal value)	DFA to assign fish natal origin	Barnett-Johnson et al (2008). Limnology and Oceanography 53(4): 1633-1642.
217	Merced River Hatchery	Hatchery raceways			2002	0.708596784			Known-origin juvenile otolith (mean natal value)	DFA to assign fish natal origin	Barnett-Johnson et al (2008). Limnology and Oceanography 53(4): 1633-1642.
218	Merced River Hatchery	Hatchery raceways			2002	0.708609004			Known-origin juvenile otolith (mean natal value)	DFA to assign fish natal origin	Barnett-Johnson et al (2008). Limnology and Oceanography 53(4): 1633-1642.
220	Merced River Hatchery	Hatchery raceways			2002	0.70857652			Known-origin juvenile otolith (mean natal value)	DFA to assign fish natal origin	Barnett-Johnson et al (2008). Limnology and Oceanography 53(4): 1633-1642.
230	Merced River Hatchery	Hatchery raceways			2002	0.708602075			Known-origin juvenile otolith (mean natal value)	DFA to assign fish natal origin	Barnett-Johnson et al (2008). Limnology and Oceanography 53(4): 1633-1642.
232	Merced River Hatchery	Hatchery raceways			2002	0.708633752			Known-origin juvenile otolith (mean natal value)	DFA to assign fish natal origin	Barnett-Johnson et al (2008). Limnology and Oceanography 53(4): 1633-1642.
MH40005	Merced River Hatchery	Hatchery raceways			2004	0.70862631	0.000167557		Known-origin juvenile otolith (mean natal value)	DFA to assign fish natal origin	Sturrock et al (2015). PLoS ONE 10(5): e0122380.
MH40010	Merced River Hatchery	Hatchery raceways			2004	0.708519504	0.000183723		Known-origin juvenile otolith (mean natal value)	DFA to assign fish natal origin	Sturrock et al (2015). PLoS ONE 10(5): e0122380.
MH40043	Merced River Hatchery	Hatchery raceways			2004	0.70877538	0.000078		Known-origin juvenile otolith (mean natal value)	DFA to assign fish natal origin	Sturrock et al (2015). PLoS ONE 10(5): e0122380.
MH40057	Merced River Hatchery	Hatchery raceways			2004	0.708773932	0.000202606		Known-origin juvenile otolith (mean natal value)	DFA to assign fish natal origin	Sturrock et al (2015). PLoS ONE 10(5): e0122380.
MH40077	Merced River Hatchery	Hatchery raceways			2004	0.708755051	0.000132611		Known-origin juvenile otolith (mean natal value)	DFA to assign fish natal origin	Sturrock et al (2015). PLoS ONE 10(5): e0122380.
MEH13001	Merced River Hatchery	Hatchery raceways			2013	0.708771041	0.000174294		Known-origin juvenile otolith (mean natal value)	DFA to assign fish natal origin	Johnson et al., unpublished
MEH13002	Merced River Hatchery	Hatchery raceways			2013	0.708970147	0.00027902		Known-origin juvenile otolith (mean natal value)	DFA to assign fish natal origin	Johnson et al., unpublished
MEH13003	Merced River Hatchery	Hatchery raceways			2013	0.70868052	0.000135008		Known-origin juvenile otolith (mean natal value)	DFA to assign fish natal origin	Johnson et al., unpublished
MEH13004	Merced River Hatchery	Hatchery raceways			2013	0.708636664	0.000186437		Known-origin juvenile otolith (mean natal value)	DFA to assign fish natal origin	Johnson et al., unpublished
MEH13005	Merced River Hatchery	Hatchery raceways			2013	0.708734761	0.000139389		Known-origin juvenile otolith (mean natal value)	DFA to assign fish natal origin	Johnson et al., unpublished
575	Mill Creek	Lower river screw trap			2002	0.704202122			Known-origin juvenile otolith (mean natal value)	DFA to assign fish natal origin	Barnett-Johnson et al (2008). Limnology and Oceanography 53(4): 1633-1642.
577	Mill Creek	Lower river screw trap			2002	0.704112283			Known-origin juvenile otolith (mean natal value)	DFA to assign fish natal origin	Barnett-Johnson et al (2008). Limnology and Oceanography 53(4): 1633-1642.
578	Mill Creek	Lower river screw trap			2002	0.704128476			Known-origin juvenile otolith (mean natal value)	DFA to assign fish natal origin	Barnett-Johnson et al (2008). Limnology and Oceanography 53(4): 1633-1642.
579	Mill Creek	Lower river screw trap			2002	0.704116038			Known-origin juvenile otolith (mean natal value)	DFA to assign fish natal origin	Barnett-Johnson et al (2008). Limnology and Oceanography 53(4): 1633-1642.
580	Mill Creek	Lower river screw trap			2002	0.70411977			Known-origin juvenile otolith (mean natal value)	DFA to assign fish natal origin	Barnett-Johnson et al (2008). Limnology and Oceanography 53(4): 1633-1642.
581	Mill Creek	Lower river screw trap			2002	0.704116233			Known-origin juvenile otolith (mean natal value)	DFA to assign fish natal origin	Barnett-Johnson et al (2008). Limnology and Oceanography 53(4): 1633-1642.
582	Mill Creek	Lower river screw trap			2002	0.704100744			Known-origin juvenile otolith (mean natal value)	DFA to assign fish natal origin	Barnett-Johnson et al (2008). Limnology and Oceanography 53(4): 1633-1642.
585	Mill Creek	Lower river screw trap			2002	0.704095719			Known-origin juvenile otolith (mean natal value)	DFA to assign fish natal origin	Barnett-Johnson et al (2008). Limnology and Oceanography 53(4): 1633-1642.
586	Mill Creek	Lower river screw trap			2002	0.70412398			Known-origin juvenile otolith (mean natal value)	DFA to assign fish natal origin	Barnett-Johnson et al (2008). Limnology and Oceanography 53(4): 1633-1642.
587	Mill Creek	Lower river screw trap			2002	0.704074978			Known-origin juvenile otolith (mean natal value)	DFA to assign fish natal origin	Barnett-Johnson et al (2008). Limnology and Oceanography 53(4): 1633-1642.
MKR00031	Mokelumne River	Lower river screw trap			2000	0.70711057	0.0000614		Known-origin juvenile otolith (mean natal value)	DFA to assign fish natal origin	Sturrock et al (2015). PLoS ONE 10(5): e0122380.
MKR00037	Mokelumne River	Lower river screw trap			2000	0.707001272	0.0000376		Known-origin juvenile otolith (mean natal value)	DFA to assign fish natal origin	Sturrock et al (2015). PLoS ONE 10(5): e0122380.
MKR00042	Mokelumne River	Lower river screw trap			2000	0.707054548	0.0000338		Known-origin juvenile otolith (mean natal value)	DFA to assign fish natal origin	Sturrock et al (2015). PLoS ONE 10(5): e0122380.
MKR00054	Mokelumne River	Lower river screw trap			2000	0.707048778	0.000128623		Known-origin juvenile otolith (mean natal value)	DFA to assign fish natal origin	Sturrock et al (2015). PLoS ONE 10(5): e0122380.
522	Mokelumne River	Lower river screw trap			2002	0.706852442			Known-origin juvenile otolith (mean natal value)	DFA to assign fish natal origin	Barnett-Johnson et al (2008). Limnology and Oceanography 53(4): 1633-1642.
523	Mokelumne River	Lower river screw trap			2002	0.706851361			Known-origin juvenile otolith (mean natal value)	DFA to assign fish natal origin	Barnett-Johnson et al (2008). Limnology and Oceanography 53(4): 1633-1642.
524	Mokelumne River	Lower river screw trap			2002	0.706915318			Known-origin juvenile otolith (mean natal value)	DFA to assign fish natal origin	Barnett-Johnson et al (2008). Limnology and Oceanography 53(4): 1633-1642.
527	Mokelumne River	Lower river screw trap			2002	0.706880868			Known-origin juvenile otolith (mean natal value)	DFA to assign fish natal origin	Barnett-Johnson et al (2008). Limnology and Oceanography 53(4): 1633-1642.
528	Mokelumne River	Lower river screw trap			2002	0.706881434			Known-origin juvenile otolith (mean natal value)	DFA to assign fish natal origin	Barnett-Johnson et al (2008). Limnology and Oceanography 53(4): 1633-1642.
529	Mokelumne River	Lower river screw trap			2002	0.706885921			Known-origin juvenile otolith (mean natal value)	DFA to assign fish natal origin	Barnett-Johnson et al (2008). Limnology and Oceanography 53(4): 1633-1642.
533	Mokelumne River	Lower river screw trap			2002	0.706891588			Known-origin juvenile otolith (mean natal value)	DFA to assign fish natal origin	Barnett-Johnson et al (2008). Limnology and Oceanography 53(4): 1633-1642.
538	Mokelumne River	Lower river screw trap			2002	0.706924328			Known-origin juvenile otolith (mean natal value)	DFA to assign fish natal origin	Barnett-Johnson et al (2008). Limnology and Oceanography 53(4): 1633-1642.
540	Mokelumne River	Lower river screw trap			2002	0.706898531			Known-origin juvenile otolith (mean natal value)	DFA to assign fish natal origin	Barnett-Johnson et al (2008). Limnology and Oceanography 53(4): 1633-1642.
543	Mokelumne River	Lower river screw trap			2002	0.706984527			Known-origin juvenile otolith (mean natal value)	DFA to assign fish natal origin	Barnett-Johnson et al (2008). Limnology and Oceanography 53(4): 1633-1642.
MKH99193	Mokelumne River Hatchery	Hatchery raceways			1999	0.707602195	0.0000264		Known-origin juvenile otolith (mean natal value)	DFA to assign fish natal origin	Sturrock et al (2015). PLoS ONE 10(5): e0122380.
MKH99195	Mokelumne River Hatchery	Hatchery raceways			1999	0.707654857	0.0000431		Known-origin juvenile otolith (mean natal value)	DFA to assign fish natal origin	Sturrock et al (2015). PLoS ONE 10(5): e0122380.
MKH99196	Mokelumne River Hatchery	Hatchery raceways			1999	0.707781314	0.0000998		Known-origin juvenile otolith (mean natal value)	DFA to assign fish natal origin	Sturrock et al (2015). PLoS ONE 10(5): e0122380.
MKH99200	Mokelumne River Hatchery	Hatchery raceways			1999	0.707684633	0.0000854		Known-origin juvenile otolith (mean natal value)	DFA to assign fish natal origin	Sturrock et al (2015). PLoS ONE 10(5): e0122380.
MOK00264	Mokelumne River Hatchery	Hatchery raceways			2000	0.707626517	0.000097		Known-origin juvenile otolith (mean natal value)	DFA to assign fish natal origin	Sturrock et al (2015). PLoS ONE 10(5): e0122380.
MOK00273	Mokelumne River Hatchery	Hatchery raceways			2000	0.707689114	0.0000804		Known-origin juvenile otolith (mean natal value)	DFA to assign fish natal origin	Sturrock et al (2015). PLoS ONE 10(5): e0122380.
MOK00278	Mokelumne River Hatchery	Hatchery raceways			2000	0.707601118	0.000047		Known-origin juvenile otolith (mean natal value)	DFA to assign fish natal origin	Sturrock et al (2015). PLoS ONE 10(5): e0122380.
MOK00284	Mokelumne River Hatchery	Hatchery raceways			2000	0.707482925	0.0000546		Known-origin juvenile otolith (mean natal value)	DFA to assign fish natal origin	Sturrock et al (2015). PLoS ONE 10(5): e0122380.
MOK00294	Mokelumne River Hatchery	Hatchery raceways			2000	0.70760149	0.0000933		Known-origin juvenile otolith (mean natal value)	DFA to assign fish natal origin	Sturrock et al (2015). PLoS ONE 10(5): e0122380.
119	Mokelumne River Hatchery	Hatchery raceways			2002	0.707322386			Known-origin juvenile otolith (mean natal value)	DFA to assign fish natal origin	Barnett-Johnson et al (2008). Limnology and Oceanography 53(4): 1633-1642.
136	Mokelumne River Hatchery	Hatchery raceways			2002	0.707554021			Known-origin juvenile otolith (mean natal value)	DFA to assign fish natal origin	Barnett-Johnson et al (2008). Limnology and Oceanography 53(4): 1633-1642.
144	Mokelumne River Hatchery	Hatchery raceways			2002	0.707470607			Known-origin juvenile otolith (mean natal value)	DFA to assign fish natal origin	Barnett-Johnson et al (2008). Limnology and Oceanography 53(4): 1633-1642.
145	Mokelumne River Hatchery	Hatchery raceways			2002	0.707506907			Known-origin juvenile otolith (mean natal value)	DFA to assign fish natal origin	Barnett-Johnson et al (2008). Limnology and Oceanography 53(4): 1633-1642.
146	Mokelumne River Hatchery	Hatchery raceways			2002	0.707362706			Known-origin juvenile otolith (mean natal value)	DFA to assign fish natal origin	Barnett-Johnson et al (2008). Limnology and Oceanography 53(4): 1633-1642.
286	Mokelumne River Hatchery	Hatchery raceways			2002	0.707636023			Known-origin juvenile otolith (mean natal value)	DFA to assign fish natal origin	Barnett-Johnson et al (2008). Limnology and Oceanography 53(4): 1633-1642.
MOK20121	Mokelumne River Hatchery	Hatchery raceways			2002	0.707697289	0.0000637		Known-origin juvenile otolith (mean natal value)	DFA to assign fish natal origin	Sturrock et al (2015). PLoS ONE 10(5): e0122380.
MOK20122	Mokelumne River Hatchery	Hatchery raceways			2002	0.707592953	0.000110506		Known-origin juvenile otolith (mean natal value)	DFA to assign fish natal origin	Sturrock et al (2015). PLoS ONE 10(5): e0122380.
MOK20126	Mokelumne River Hatchery	Hatchery raceways			2002	0.707736207	0.0000837		Known-origin juvenile otolith (mean natal value)	DFA to assign fish natal origin	Sturrock et al (2015). PLoS ONE 10(5): e0122380.
MOK20131	Mokelumne River Hatchery	Hatchery raceways			2002	0.707548285	0.0000838		Known-origin juvenile otolith (mean natal value)	DFA to assign fish natal origin	Sturrock et al (2015). PLoS ONE 10(5): e0122380.
MOK20132	Mokelumne River Hatchery	Hatchery raceways			2002	0.707636955	0.000138842		Known-origin juvenile otolith (mean natal value)	DFA to assign fish natal origin	Sturrock et al (2015). PLoS ONE 10(5): e0122380.
468	Nimbus Hatchery	Hatchery raceways			2002	0.709788278			Known-origin juvenile otolith (mean natal value)	DFA to assign fish natal origin	Barnett-Johnson et al (2008). Limnology and Oceanography 53(4): 1633-1642.
485	Nimbus Hatchery	Hatchery raceways			2002	0.709713331			Known-origin juvenile otolith (mean natal value)	DFA to assign fish natal origin	Barnett-Johnson et al (2008). Limnology and Oceanography 53(4): 1633-1642.
502	Nimbus Hatchery	Hatchery raceways			2002	0.709677789			Known-origin juvenile otolith (mean natal value)	DFA to assign fish natal origin	Barnett-Johnson et al (2008). Limnology and Oceanography 53(4): 1633-1642.
505	Nimbus Hatchery	Hatchery raceways			2002	0.709745019			Known-origin juvenile otolith (mean natal value)	DFA to assign fish natal origin	Barnett-Johnson et al (2008). Limnology and Oceanography 53(4): 1633-1642.
NIH463	Nimbus Hatchery	Hatchery raceways			2002	0.709869602	0.000108897		Known-origin juvenile otolith (mean natal value)	DFA to assign fish natal origin	Johnson et al., unpublished
NIH467	Nimbus Hatchery	Hatchery raceways			2002	0.709768425	0.0000874		Known-origin juvenile otolith (mean natal value)	DFA to assign fish natal origin	Johnson et al., unpublished
NIH486	Nimbus Hatchery	Hatchery raceways			2002	0.709807628	0.000107947		Known-origin juvenile otolith (mean natal value)	DFA to assign fish natal origin	Johnson et al., unpublished
NIH493	Nimbus Hatchery	Hatchery raceways			2002	0.70972963	0.0000799		Known-origin juvenile otolith (mean natal value)	DFA to assign fish natal origin	Johnson et al., unpublished
NIH503	Nimbus Hatchery	Hatchery raceways			2002	0.709726122	0.000130752		Known-origin juvenile otolith (mean natal value)	DFA to assign fish natal origin	Johnson et al., unpublished
J99147	Stanislaus River	Lower river screw trap			1999	0.706607944	0.0000508		Known-origin juvenile otolith (mean natal value)	DFA to assign fish natal origin	Sturrock et al (2015). PLoS ONE 10(5): e0122380.
J99149	Stanislaus River	Lower river screw trap			1999	0.706646175	0.0000336		Known-origin juvenile otolith (mean natal value)	DFA to assign fish natal origin	Sturrock et al (2015). PLoS ONE 10(5): e0122380.
J99150	Stanislaus River	Lower river screw trap			1999	0.706625776	0.0000485		Known-origin juvenile otolith (mean natal value)	DFA to assign fish natal origin	Sturrock et al (2015). PLoS ONE 10(5): e0122380.
J99151	Stanislaus River	Lower river screw trap			1999	0.706470721	0.0000821		Known-origin juvenile otolith (mean natal value)	DFA to assign fish natal origin	Sturrock et al (2015). PLoS ONE 10(5): e0122380.
J99152	Stanislaus River	Lower river screw trap			1999	0.706613976	0.0000387		Known-origin juvenile otolith (mean natal value)	DFA to assign fish natal origin	Sturrock et al (2015). PLoS ONE 10(5): e0122380.
J99153	Stanislaus River	Lower river screw trap			1999	0.706599177	0.0000726		Known-origin juvenile otolith (mean natal value)	DFA to assign fish natal origin	Sturrock et al (2015). PLoS ONE 10(5): e0122380.
J99154	Stanislaus River	Lower river screw trap			1999	0.706611777	0.0000562		Known-origin juvenile otolith (mean natal value)	DFA to assign fish natal origin	Sturrock et al (2015). PLoS ONE 10(5): e0122380.
SR00093	Stanislaus River	Lower river screw trap			2000	0.70648165	0.0000197		Known-origin juvenile otolith (mean natal value)	DFA to assign fish natal origin	Sturrock et al (2015). PLoS ONE 10(5): e0122380.
SR00095	Stanislaus River	Lower river screw trap			2000	0.706516222	0.0000755		Known-origin juvenile otolith (mean natal value)	DFA to assign fish natal origin	Sturrock et al (2015). PLoS ONE 10(5): e0122380.
SR00096	Stanislaus River	Lower river screw trap			2000	0.706447059	0.0000841		Known-origin juvenile otolith (mean natal value)	DFA to assign fish natal origin	Sturrock et al (2015). PLoS ONE 10(5): e0122380.
SR00098	Stanislaus River	Lower river screw trap			2000	0.706505067	0.000110978		Known-origin juvenile otolith (mean natal value)	DFA to assign fish natal origin	Sturrock et al (2015). PLoS ONE 10(5): e0122380.
SR00118	Stanislaus River	Lower river screw trap			2000	0.706546062	0.000068		Known-origin juvenile otolith (mean natal value)	DFA to assign fish natal origin	Sturrock et al (2015). PLoS ONE 10(5): e0122380.
SR00119	Stanislaus River	Lower river screw trap			2000	0.706544312	0.0000774		Known-origin juvenile otolith (mean natal value)	DFA to assign fish natal origin	Sturrock et al (2015). PLoS ONE 10(5): e0122380.
SR00121	Stanislaus River	Lower river screw trap			2000	0.70655627	0.0000748		Known-origin juvenile otolith (mean natal value)	DFA to assign fish natal origin	Sturrock et al (2015). PLoS ONE 10(5): e0122380.
263	Stanislaus River	Lower river screw trap			2002	0.706606209			Known-origin juvenile otolith (mean natal value)	DFA to assign fish natal origin	Barnett-Johnson et al (2008). Limnology and Oceanography 53(4): 1633-1642.
268	Stanislaus River	Lower river screw trap			2002	0.706573478			Known-origin juvenile otolith (mean natal value)	DFA to assign fish natal origin	Barnett-Johnson et al (2008). Limnology and Oceanography 53(4): 1633-1642.
269	Stanislaus River	Lower river screw trap			2002	0.706640946			Known-origin juvenile otolith (mean natal value)	DFA to assign fish natal origin	Barnett-Johnson et al (2008). Limnology and Oceanography 53(4): 1633-1642.
270	Stanislaus River	Lower river screw trap			2002	0.706610902			Known-origin juvenile otolith (mean natal value)	DFA to assign fish natal origin	Barnett-Johnson et al (2008). Limnology and Oceanography 53(4): 1633-1642.
271	Stanislaus River	Lower river screw trap			2002	0.706547549			Known-origin juvenile otolith (mean natal value)	DFA to assign fish natal origin	Barnett-Johnson et al (2008). Limnology and Oceanography 53(4): 1633-1642.
273	Stanislaus River	Lower river screw trap			2002	0.706594529			Known-origin juvenile otolith (mean natal value)	DFA to assign fish natal origin	Barnett-Johnson et al (2008). Limnology and Oceanography 53(4): 1633-1642.
276	Stanislaus River	Lower river screw trap			2002	0.706637344			Known-origin juvenile otolith (mean natal value)	DFA to assign fish natal origin	Barnett-Johnson et al (2008). Limnology and Oceanography 53(4): 1633-1642.
277	Stanislaus River	Lower river screw trap			2002	0.706631251			Known-origin juvenile otolith (mean natal value)	DFA to assign fish natal origin	Barnett-Johnson et al (2008). Limnology and Oceanography 53(4): 1633-1642.
309	Stanislaus River	Lower river screw trap			2002	0.706416733			Known-origin juvenile otolith (mean natal value)	DFA to assign fish natal origin	Barnett-Johnson et al (2008). Limnology and Oceanography 53(4): 1633-1642.
318	Stanislaus River	Lower river screw trap			2002	0.706308954			Known-origin juvenile otolith (mean natal value)	DFA to assign fish natal origin	Barnett-Johnson et al (2008). Limnology and Oceanography 53(4): 1633-1642.
SR110001	Stanislaus River	Lower river screw trap			2011	0.706433747	0.00000455		Known-origin juvenile otolith (mean natal value)	DFA to assign fish natal origin	Johnson et al., unpublished
SR110004	Stanislaus River	Lower river screw trap			2011	0.706380404	0.0000227		Known-origin juvenile otolith (mean natal value)	DFA to assign fish natal origin	Johnson et al., unpublished
SR11001	Stanislaus River	Lower river screw trap			2011	0.706497152	0.0000554		Known-origin juvenile otolith (mean natal value)	DFA to assign fish natal origin	Johnson et al., unpublished
SR11002	Stanislaus River	Lower river screw trap			2011	0.706430564	0.000169801		Known-origin juvenile otolith (mean natal value)	DFA to assign fish natal origin	Johnson et al., unpublished
SR11003	Stanislaus River	Lower river screw trap			2011	0.706467347	0.0000893		Known-origin juvenile otolith (mean natal value)	DFA to assign fish natal origin	Johnson et al., unpublished
SR11005	Stanislaus River	Lower river screw trap			2011	0.706378333			Known-origin juvenile otolith (mean natal value)	DFA to assign fish natal origin	Johnson et al., unpublished
SR120001	Stanislaus River	Lower river screw trap			2012	0.706362231	0.000115269		Known-origin juvenile otolith (mean natal value)	DFA to assign fish natal origin	Johnson et al., unpublished
SR120002	Stanislaus River	Lower river screw trap			2012	0.706295823	0.0000638		Known-origin juvenile otolith (mean natal value)	DFA to assign fish natal origin	Johnson et al., unpublished
SR120003	Stanislaus River	Lower river screw trap			2012	0.706404082	0.000118769		Known-origin juvenile otolith (mean natal value)	DFA to assign fish natal origin	Johnson et al., unpublished
SR120004	Stanislaus River	Lower river screw trap			2012	0.706416311	0.0000879		Known-origin juvenile otolith (mean natal value)	DFA to assign fish natal origin	Johnson et al., unpublished
SR120013	Stanislaus River	Lower river screw trap			2012	0.706467829	0.000046		Known-origin juvenile otolith (mean natal value)	DFA to assign fish natal origin	Johnson et al., unpublished
SR120014	Stanislaus River	Lower river screw trap			2012	0.706445232	0.0000865		Known-origin juvenile otolith (mean natal value)	DFA to assign fish natal origin	Johnson et al., unpublished
SR120015	Stanislaus River	Lower river screw trap			2012	0.706387795	0.0000785		Known-origin juvenile otolith (mean natal value)	DFA to assign fish natal origin	Johnson et al., unpublished
SR120016	Stanislaus River	Lower river screw trap			2012	0.70656919	0.0000426		Known-origin juvenile otolith (mean natal value)	DFA to assign fish natal origin	Johnson et al., unpublished
SR120018	Stanislaus River	Lower river screw trap			2012	0.706420832	0.0000787		Known-origin juvenile otolith (mean natal value)	DFA to assign fish natal origin	Johnson et al., unpublished
SR120019	Stanislaus River	Lower river screw trap			2012	0.70646326	0.00000958		Known-origin juvenile otolith (mean natal value)	DFA to assign fish natal origin	Johnson et al., unpublished
SR120020	Stanislaus River	Lower river screw trap			2012	0.706475501	0.0000674		Known-origin juvenile otolith (mean natal value)	DFA to assign fish natal origin	Johnson et al., unpublished
SR120021	Stanislaus River	Lower river screw trap			2012	0.706392477	0.000044		Known-origin juvenile otolith (mean natal value)	DFA to assign fish natal origin	Johnson et al., unpublished
SR130051	Stanislaus River	Lower river screw trap			2013	0.706350518	0.00000183		Known-origin juvenile otolith (mean natal value)	DFA to assign fish natal origin	Johnson et al., unpublished
SR130053	Stanislaus River	Lower river screw trap			2013	0.706246248			Known-origin juvenile otolith (mean natal value)	DFA to assign fish natal origin	Johnson et al., unpublished
SR130054	Stanislaus River	Lower river screw trap			2013	0.706479138	0.000211082		Known-origin juvenile otolith (mean natal value)	DFA to assign fish natal origin	Johnson et al., unpublished
SR130055	Stanislaus River	Lower river screw trap			2013	0.706340367	0.0000575		Known-origin juvenile otolith (mean natal value)	DFA to assign fish natal origin	Johnson et al., unpublished
SR130056	Stanislaus River	Lower river screw trap			2013	0.70637681	0.0000586		Known-origin juvenile otolith (mean natal value)	DFA to assign fish natal origin	Johnson et al., unpublished
SR130057	Stanislaus River	Lower river screw trap			2013	0.706279788			Known-origin juvenile otolith (mean natal value)	DFA to assign fish natal origin	Johnson et al., unpublished
SR130060	Stanislaus River	Lower river screw trap			2013	0.70639475	0.0000786		Known-origin juvenile otolith (mean natal value)	DFA to assign fish natal origin	Johnson et al., unpublished
TH40132	Thermalito Rearing Annex (Feather River Hatchery)	Hatchery raceways			2004	0.706008511	0.00032163		Known-origin juvenile otolith (mean natal value)	DFA to assign fish natal origin	Sturrock et al (2015). PLoS ONE 10(5): e0122380.
TH40133	Thermalito Rearing Annex (Feather River Hatchery)	Hatchery raceways			2004	0.70578658	0.000178619		Known-origin juvenile otolith (mean natal value)	DFA to assign fish natal origin	Sturrock et al (2015). PLoS ONE 10(5): e0122380.
TH40135	Thermalito Rearing Annex (Feather River Hatchery)	Hatchery raceways			2004	0.705987768	0.000241455		Known-origin juvenile otolith (mean natal value)	DFA to assign fish natal origin	Sturrock et al (2015). PLoS ONE 10(5): e0122380.
TH40136	Thermalito Rearing Annex (Feather River Hatchery)	Hatchery raceways			2004	0.705820478	0.000304899		Known-origin juvenile otolith (mean natal value)	DFA to assign fish natal origin	Sturrock et al (2015). PLoS ONE 10(5): e0122380.
TH40139	Thermalito Rearing Annex (Feather River Hatchery)	Hatchery raceways			2004	0.706114468	0.000252304		Known-origin juvenile otolith (mean natal value)	DFA to assign fish natal origin	Sturrock et al (2015). PLoS ONE 10(5): e0122380.
TR99091	Tuolumne River	Lower river screw trap			1999	0.707346444	0.0000714		Known-origin juvenile otolith (mean natal value)	DFA to assign fish natal origin	Sturrock et al (2015). PLoS ONE 10(5): e0122380.
TR99093	Tuolumne River	Lower river screw trap			1999	0.708032069	0.000175336		Known-origin juvenile otolith (mean natal value)	DFA to assign fish natal origin	Sturrock et al (2015). PLoS ONE 10(5): e0122380.
TR99096	Tuolumne River	Lower river screw trap			1999	0.708099898	0.000167856		Known-origin juvenile otolith (mean natal value)	DFA to assign fish natal origin	Sturrock et al (2015). PLoS ONE 10(5): e0122380.
TR30002	Tuolumne River	Lower river screw trap			2003	0.707555931	0.0000579		Known-origin juvenile otolith (mean natal value)	DFA to assign fish natal origin	Sturrock et al (2015). PLoS ONE 10(5): e0122380.
TR30003	Tuolumne River	Lower river screw trap			2003	0.707574858	0.0000985		Known-origin juvenile otolith (mean natal value)	DFA to assign fish natal origin	Sturrock et al (2015). PLoS ONE 10(5): e0122380.
TR30004	Tuolumne River	Lower river screw trap			2003	0.707642759	0.000232504		Known-origin juvenile otolith (mean natal value)	DFA to assign fish natal origin	Sturrock et al (2015). PLoS ONE 10(5): e0122380.
TR30005	Tuolumne River	Lower river screw trap			2003	0.707260199	0.0000867		Known-origin juvenile otolith (mean natal value)	DFA to assign fish natal origin	Sturrock et al (2015). PLoS ONE 10(5): e0122380.
TR30006	Tuolumne River	Lower river screw trap			2003	0.707451188	0.000159396		Known-origin juvenile otolith (mean natal value)	DFA to assign fish natal origin	Sturrock et al (2015). PLoS ONE 10(5): e0122380.
TR30007	Tuolumne River	Lower river screw trap			2003	0.707924009	0.0000574		Known-origin juvenile otolith (mean natal value)	DFA to assign fish natal origin	Sturrock et al (2015). PLoS ONE 10(5): e0122380.
TJ07-01	Tuolumne River	Lower river screw trap			2007	0.707614147	0.0000823		Known-origin juvenile otolith (mean natal value)	DFA to assign fish natal origin	Sturrock et al (2015). PLoS ONE 10(5): e0122380.
TJ07-02	Tuolumne River	Lower river screw trap			2007	0.707947913	0.0000213		Known-origin juvenile otolith (mean natal value)	DFA to assign fish natal origin	Sturrock et al (2015). PLoS ONE 10(5): e0122380.
TJ07-03	Tuolumne River	Lower river screw trap			2007	0.707611258	0.0000978		Known-origin juvenile otolith (mean natal value)	DFA to assign fish natal origin	Sturrock et al (2015). PLoS ONE 10(5): e0122380.
TJ07-05	Tuolumne River	Lower river screw trap			2007	0.707532872	0.00008		Known-origin juvenile otolith (mean natal value)	DFA to assign fish natal origin	Sturrock et al (2015). PLoS ONE 10(5): e0122380.
TJ07-06	Tuolumne River	Lower river screw trap			2007	0.707876557	0.0000448		Known-origin juvenile otolith (mean natal value)	DFA to assign fish natal origin	Sturrock et al (2015). PLoS ONE 10(5): e0122380.
TJ07-07	Tuolumne River	Lower river screw trap			2007	0.707799899	0.000119704		Known-origin juvenile otolith (mean natal value)	DFA to assign fish natal origin	Sturrock et al (2015). PLoS ONE 10(5): e0122380.
TJ07-08	Tuolumne River	Lower river screw trap			2007	0.707454557	0.000118404		Known-origin juvenile otolith (mean natal value)	DFA to assign fish natal origin	Sturrock et al (2015). PLoS ONE 10(5): e0122380.
TJ07-09	Tuolumne River	Lower river screw trap			2007	0.707565139	0.00010391		Known-origin juvenile otolith (mean natal value)	DFA to assign fish natal origin	Sturrock et al (2015). PLoS ONE 10(5): e0122380.
TJ07-10	Tuolumne River	Lower river screw trap			2007	0.707411968	0.0000996		Known-origin juvenile otolith (mean natal value)	DFA to assign fish natal origin	Sturrock et al (2015). PLoS ONE 10(5): e0122380.
TJ07-11	Tuolumne River	Lower river screw trap			2007	0.707843989	0.0000927		Known-origin juvenile otolith (mean natal value)	DFA to assign fish natal origin	Sturrock et al (2015). PLoS ONE 10(5): e0122380.
TJ07-12	Tuolumne River	Lower river screw trap			2007	0.707691241	0.0000515		Known-origin juvenile otolith (mean natal value)	DFA to assign fish natal origin	Sturrock et al (2015). PLoS ONE 10(5): e0122380.
TJ07-13	Tuolumne River	Lower river screw trap			2007	0.707537801	0.0000881		Known-origin juvenile otolith (mean natal value)	DFA to assign fish natal origin	Sturrock et al (2015). PLoS ONE 10(5): e0122380.
TJ07-14	Tuolumne River	Lower river screw trap			2007	0.707501096	0.00015501		Known-origin juvenile otolith (mean natal value)	DFA to assign fish natal origin	Sturrock et al (2015). PLoS ONE 10(5): e0122380.
TJ07-15	Tuolumne River	Lower river screw trap			2007	0.707994238	0.0000244		Known-origin juvenile otolith (mean natal value)	DFA to assign fish natal origin	Sturrock et al (2015). PLoS ONE 10(5): e0122380.
TJ07-16	Tuolumne River	Lower river screw trap			2007	0.70770153	0.000107718		Known-origin juvenile otolith (mean natal value)	DFA to assign fish natal origin	Sturrock et al (2015). PLoS ONE 10(5): e0122380.
TJ07-17	Tuolumne River	Lower river screw trap			2007	0.707069506	0.000238895		Known-origin juvenile otolith (mean natal value)	DFA to assign fish natal origin	Sturrock et al (2015). PLoS ONE 10(5): e0122380.
TJ07-18	Tuolumne River	Lower river screw trap			2007	0.707766352	0.0000715		Known-origin juvenile otolith (mean natal value)	DFA to assign fish natal origin	Sturrock et al (2015). PLoS ONE 10(5): e0122380.
TJ07-19	Tuolumne River	Lower river screw trap			2007	0.707639744	0.0001662		Known-origin juvenile otolith (mean natal value)	DFA to assign fish natal origin	Sturrock et al (2015). PLoS ONE 10(5): e0122380.
TJ07-21	Tuolumne River	Lower river screw trap			2007	0.707594104	0.000187132		Known-origin juvenile otolith (mean natal value)	DFA to assign fish natal origin	Sturrock et al (2015). PLoS ONE 10(5): e0122380.
TJ07-22	Tuolumne River	Lower river screw trap			2007	0.707408695	0.0000952		Known-origin juvenile otolith (mean natal value)	DFA to assign fish natal origin	Sturrock et al (2015). PLoS ONE 10(5): e0122380.
TJ07-23	Tuolumne River	Lower river screw trap			2007	0.707815692	0.0000958		Known-origin juvenile otolith (mean natal value)	DFA to assign fish natal origin	Sturrock et al (2015). PLoS ONE 10(5): e0122380.
TJ07-24	Tuolumne River	Lower river screw trap			2007	0.70768218	0.000117549		Known-origin juvenile otolith (mean natal value)	DFA to assign fish natal origin	Sturrock et al (2015). PLoS ONE 10(5): e0122380.
TJ07-25	Tuolumne River	Lower river screw trap			2007	0.70780881	0.0000866		Known-origin juvenile otolith (mean natal value)	DFA to assign fish natal origin	Sturrock et al (2015). PLoS ONE 10(5): e0122380.
TJ07-27	Tuolumne River	Lower river screw trap			2007	0.707714006	0.0000418		Known-origin juvenile otolith (mean natal value)	DFA to assign fish natal origin	Sturrock et al (2015). PLoS ONE 10(5): e0122380.
TJ07-28	Tuolumne River	Lower river screw trap			2007	0.707964232	0.0000827		Known-origin juvenile otolith (mean natal value)	DFA to assign fish natal origin	Sturrock et al (2015). PLoS ONE 10(5): e0122380.
TJ07-29	Tuolumne River	Lower river screw trap			2007	0.707454162	0.0000724		Known-origin juvenile otolith (mean natal value)	DFA to assign fish natal origin	Sturrock et al (2015). PLoS ONE 10(5): e0122380.
TJ07-30	Tuolumne River	Lower river screw trap			2007	0.707416789	0.0000605		Known-origin juvenile otolith (mean natal value)	DFA to assign fish natal origin	Sturrock et al (2015). PLoS ONE 10(5): e0122380.
TJ07-31	Tuolumne River	Lower river screw trap			2007	0.707427491	0.0000237		Known-origin juvenile otolith (mean natal value)	DFA to assign fish natal origin	Sturrock et al (2015). PLoS ONE 10(5): e0122380.
TJ07-32	Tuolumne River	Lower river screw trap			2007	0.707458469	0.0000894		Known-origin juvenile otolith (mean natal value)	DFA to assign fish natal origin	Sturrock et al (2015). PLoS ONE 10(5): e0122380.
TJ07-62	Tuolumne River	Lower river screw trap			2007	0.707716007	0.000112554		Known-origin juvenile otolith (mean natal value)	DFA to assign fish natal origin	Sturrock et al (2015). PLoS ONE 10(5): e0122380.
TJ07-63	Tuolumne River	Lower river screw trap			2007	0.707642572	0.00015548		Known-origin juvenile otolith (mean natal value)	DFA to assign fish natal origin	Sturrock et al (2015). PLoS ONE 10(5): e0122380.
TJ07-74	Tuolumne River	Lower river screw trap			2007	0.707619186	0.000206771		Known-origin juvenile otolith (mean natal value)	DFA to assign fish natal origin	Sturrock et al (2015). PLoS ONE 10(5): e0122380.
TJ07-75	Tuolumne River	Lower river screw trap			2007	0.707571731	0.000183788		Known-origin juvenile otolith (mean natal value)	DFA to assign fish natal origin	Sturrock et al (2015). PLoS ONE 10(5): e0122380.
TJ07-76	Tuolumne River	Lower river screw trap			2007	0.707575468	0.000249594		Known-origin juvenile otolith (mean natal value)	DFA to assign fish natal origin	Sturrock et al (2015). PLoS ONE 10(5): e0122380.
TJ10-64	Tuolumne River	Lower river screw trap			2010	0.707837049	0.0000996		Known-origin juvenile otolith (mean natal value)	DFA to assign fish natal origin	Sturrock et al (2015). PLoS ONE 10(5): e0122380.
TJ10-65	Tuolumne River	Lower river screw trap			2010	0.707924907	0.000148373		Known-origin juvenile otolith (mean natal value)	DFA to assign fish natal origin	Sturrock et al (2015). PLoS ONE 10(5): e0122380.
TJ10-66	Tuolumne River	Lower river screw trap			2010	0.707897613	0.0000765		Known-origin juvenile otolith (mean natal value)	DFA to assign fish natal origin	Sturrock et al (2015). PLoS ONE 10(5): e0122380.
TJ10-67	Tuolumne River	Lower river screw trap			2010	0.707832162	0.0000789		Known-origin juvenile otolith (mean natal value)	DFA to assign fish natal origin	Sturrock et al (2015). PLoS ONE 10(5): e0122380.
TJ10-68	Tuolumne River	Lower river screw trap			2010	0.70783079	0.000226882		Known-origin juvenile otolith (mean natal value)	DFA to assign fish natal origin	Sturrock et al (2015). PLoS ONE 10(5): e0122380.
TJ10-72	Tuolumne River	Lower river screw trap			2010	0.707507527	0.000310433		Known-origin juvenile otolith (mean natal value)	DFA to assign fish natal origin	Sturrock et al (2015). PLoS ONE 10(5): e0122380.
TJ10-73	Tuolumne River	Lower river screw trap			2010	0.707759858	0.000148942		Known-origin juvenile otolith (mean natal value)	DFA to assign fish natal origin	Sturrock et al (2015). PLoS ONE 10(5): e0122380.
TJ11-105	Tuolumne River	Lower river screw trap			2011	0.707829927	0.0000757		Known-origin juvenile otolith (mean natal value)	DFA to assign fish natal origin	Johnson et al., unpublished
TJ11-112	Tuolumne River	Lower river screw trap			2011	0.707786566	0.000143247		Known-origin juvenile otolith (mean natal value)	DFA to assign fish natal origin	Johnson et al., unpublished
TJ11-84	Tuolumne River	Lower river screw trap			2011	0.70781208	0.0000912		Known-origin juvenile otolith (mean natal value)	DFA to assign fish natal origin	Johnson et al., unpublished
TJ11-98	Tuolumne River	Lower river screw trap			2011	0.707756566			Known-origin juvenile otolith (mean natal value)	DFA to assign fish natal origin	Johnson et al., unpublished
TR14004	Tuolumne River	Lower river screw trap			2014	0.707885072	0.000108292		Known-origin juvenile otolith (mean natal value)	DFA to assign fish natal origin	Johnson et al., unpublished
TR14008	Tuolumne River	Lower river screw trap			2014	0.707610549	0.000106829		Known-origin juvenile otolith (mean natal value)	DFA to assign fish natal origin	Johnson et al., unpublished
TR14009	Tuolumne River	Lower river screw trap			2014	0.707703924	0.000105362		Known-origin juvenile otolith (mean natal value)	DFA to assign fish natal origin	Johnson et al., unpublished
TR14010	Tuolumne River	Lower river screw trap			2014	0.707613171	0.000139314		Known-origin juvenile otolith (mean natal value)	DFA to assign fish natal origin	Johnson et al., unpublished
TR14011	Tuolumne River	Lower river screw trap			2014	0.707668969	0.0000743		Known-origin juvenile otolith (mean natal value)	DFA to assign fish natal origin	Johnson et al., unpublished
20602	Yuba River	Lower river screw trap			2002	0.708218942			Known-origin juvenile otolith (mean natal value)	DFA to assign fish natal origin	Barnett-Johnson et al (2008). Limnology and Oceanography 53(4): 1633-1642.
384	Yuba River	Lower river screw trap			2002	0.708118565			Known-origin juvenile otolith (mean natal value)	DFA to assign fish natal origin	Barnett-Johnson et al (2008). Limnology and Oceanography 53(4): 1633-1642.
388	Yuba River	Lower river screw trap			2002	0.708418359			Known-origin juvenile otolith (mean natal value)	DFA to assign fish natal origin	Barnett-Johnson et al (2008). Limnology and Oceanography 53(4): 1633-1642.
389	Yuba River	Lower river screw trap			2002	0.708133618			Known-origin juvenile otolith (mean natal value)	DFA to assign fish natal origin	Barnett-Johnson et al (2008). Limnology and Oceanography 53(4): 1633-1642.
LNO386	Yuba River	Lower river screw trap			2002	0.708202482	0.000261543		Known-origin juvenile otolith (mean natal value)	DFA to assign fish natal origin	Johnson et al., unpublished
YR20380	Yuba River	Lower river screw trap			2002	0.708258514			Known-origin juvenile otolith (mean natal value)	DFA to assign fish natal origin	Sturrock et al (2015). PLoS ONE 10(5): e0122380.
YR20383	Yuba River	Lower river screw trap			2002	0.708218684	0.000182621		Known-origin juvenile otolith (mean natal value)	DFA to assign fish natal origin	Sturrock et al (2015). PLoS ONE 10(5): e0122380.
YR20385	Yuba River	Lower river screw trap			2002	0.708183708	0.000142327		Known-origin juvenile otolith (mean natal value)	DFA to assign fish natal origin	Sturrock et al (2015). PLoS ONE 10(5): e0122380.
YR20387	Yuba River	Lower river screw trap			2002	0.708516095	0.0000889		Known-origin juvenile otolith (mean natal value)	DFA to assign fish natal origin	Sturrock et al (2015). PLoS ONE 10(5): e0122380.
YR20392	Yuba River	Lower river screw trap			2002	0.708319528	0.000336303		Known-origin juvenile otolith (mean natal value)	DFA to assign fish natal origin	Sturrock et al (2015). PLoS ONE 10(5): e0122380.
YR20396	Yuba River	Lower river screw trap			2002	0.707935047	0.000578242		Known-origin juvenile otolith (mean natal value)	DFA to assign fish natal origin	Sturrock et al (2015). PLoS ONE 10(5): e0122380.
YR20403	Yuba River	Lower river screw trap			2002	0.708241435	0.000259287		Known-origin juvenile otolith (mean natal value)	DFA to assign fish natal origin	Sturrock et al (2015). PLoS ONE 10(5): e0122380.
YR20406	Yuba River	Lower river screw trap			2002	0.708162715	0.0000926		Known-origin juvenile otolith (mean natal value)	DFA to assign fish natal origin	Sturrock et al (2015). PLoS ONE 10(5): e0122380.
YR20409	Yuba River	Lower river screw trap			2002	0.708460789	0.0000941		Known-origin juvenile otolith (mean natal value)	DFA to assign fish natal origin	Sturrock et al (2015). PLoS ONE 10(5): e0122380.
YR20412	Yuba River	Lower river screw trap			2002	0.708602352	0.000247712		Known-origin juvenile otolith (mean natal value)	DFA to assign fish natal origin	Sturrock et al (2015). PLoS ONE 10(5): e0122380.
YR20596	Yuba River	Lower river screw trap			2002	0.70815647	0.0000803		Known-origin juvenile otolith (mean natal value)	DFA to assign fish natal origin	Sturrock et al (2015). PLoS ONE 10(5): e0122380.
YR20600	Yuba River	Lower river screw trap			2002	0.708303948			Known-origin juvenile otolith (mean natal value)	DFA to assign fish natal origin	Sturrock et al (2015). PLoS ONE 10(5): e0122380.
YR20603	Yuba River	Lower river screw trap			2002	0.70814714	0.000146114		Known-origin juvenile otolith (mean natal value)	DFA to assign fish natal origin	Sturrock et al (2015). PLoS ONE 10(5): e0122380.
YR20607	Yuba River	Lower river screw trap			2002	0.708325919	0.0000811		Known-origin juvenile otolith (mean natal value)	DFA to assign fish natal origin	Sturrock et al (2015). PLoS ONE 10(5): e0122380.
E12	Delta	Bethel Island across from Frank's	38.038813	-121.62803	2012	0.706588	0.00000744		Water	To estimate habitat use of Stanislaus origin fish (e.g. natal and freshwater exit, Fig. 1)	Phillis et al. (2018) Biological Conservation 217: 358-362; collected by P. Weber
E32	Delta	Bethel Island across from Frank's	38.038813	-121.62803	2012	0.706864	0.0000109		Water	To estimate habitat use of Stanislaus origin fish (e.g. natal and freshwater exit, Fig. 1)	Phillis et al. (2018) Biological Conservation 217: 358-362; collected by P. Weber
D03_BRAN_011514	Delta	Brannan Island	38.097778	-121.570229	2014	0.706569	0.00000874		Water	To estimate habitat use of Stanislaus origin fish (e.g. natal and freshwater exit, Fig. 1)	Sturrock & Johnson, unpublished
07SB11	Delta	Chipps Island	38.041836	-121.887094	2007	0.7075187	0.0000127		Water	To estimate habitat use of Stanislaus origin fish (e.g. natal and freshwater exit, Fig. 1)	Phillis et al. (2018) Biological Conservation 217: 358-362; collected by P. Weber
07SB16	Delta	Chipps Island	38.041836	-121.887094	2007	0.7081887	0.0000085		Water	To estimate habitat use of Stanislaus origin fish (e.g. natal and freshwater exit, Fig. 1)	Phillis et al. (2018) Biological Conservation 217: 358-362; collected by P. Weber
ISO_071117_01	Delta	Chipps Island	38.041836	-121.887094	2017	0.70741	0.0000118		Water	To estimate habitat use of Stanislaus origin fish (e.g. natal and freshwater exit, Fig. 1)	Sturrock & Johnson, unpublished
E11	Delta	Decker Island	38.083649	-121.711424	2012	0.706365	0.00000766		Water	To estimate habitat use of Stanislaus origin fish (e.g. natal and freshwater exit, Fig. 1)	Phillis et al. (2018) Biological Conservation 217: 358-362; collected by P. Weber
E31	Delta	Decker Island	38.083649	-121.711424	2012	0.707048	0.00000988		Water	To estimate habitat use of Stanislaus origin fish (e.g. natal and freshwater exit, Fig. 1)	Phillis et al. (2018) Biological Conservation 217: 358-362; collected by P. Weber
D01_DECK_011514	Delta	Decker Island	38.083649	-121.711424	2014	0.708055	0.000013		Water	To estimate habitat use of Stanislaus origin fish (e.g. natal and freshwater exit, Fig. 1)	Sturrock & Johnson, unpublished
D10_MID_011614	Delta	Middle river	37.89344	-121.48851	2014	0.706957	0.0000144		Water	To estimate habitat use of Stanislaus origin fish (e.g. natal and freshwater exit, Fig. 1)	Sturrock & Johnson, unpublished
E7	Delta	Miner slough near Arrowhead	38.289626	-121.638218	2012	0.706141	0.000006		Water	To estimate habitat use of Stanislaus origin fish (e.g. natal and freshwater exit, Fig. 1)	Phillis et al. (2018) Biological Conservation 217: 358-362; collected by P. Weber
E27	Delta	Miner slough near Arrowhead	38.289626	-121.638218	2012	0.706339	0.000006		Water	To estimate habitat use of Stanislaus origin fish (e.g. natal and freshwater exit, Fig. 1)	Phillis et al. (2018) Biological Conservation 217: 358-362; collected by P. Weber
E28	Delta	Near Ryer Island Ferry (Rio Vista Ferry) on east side of channel	38.189393	-121.655198	2012	0.706317	0.00000966		Water	To estimate habitat use of Stanislaus origin fish (e.g. natal and freshwater exit, Fig. 1)	Phillis et al. (2018) Biological Conservation 217: 358-362; collected by P. Weber
E8	Delta	Near Ryer Island Ferry (Rio Vista Ferry) on east side of channel	38.189393	-121.655198	2012	0.70611	0.00000696		Water	To estimate habitat use of Stanislaus origin fish (e.g. natal and freshwater exit, Fig. 1)	Phillis et al. (2018) Biological Conservation 217: 358-362; collected by P. Weber
D11_OLD_011614	Delta	Old River (Sam's Market)	37.804714	-121.449608	2014	0.706992	0.00000688		Water	To estimate habitat use of Stanislaus origin fish (e.g. natal and freshwater exit, Fig. 1)	Sturrock & Johnson, unpublished
D02_RIOV_011514	Delta	Opposite Rio Vista (Cliff House)	38.170437	-121.669533	2014	0.706058	0.0000154		Water	To estimate habitat use of Stanislaus origin fish (e.g. natal and freshwater exit, Fig. 1)	Sturrock & Johnson, unpublished
E29	Delta	Oxbow Marina	38.149915	-121.58941	2012	0.706281	0.00000688		Water	To estimate habitat use of Stanislaus origin fish (e.g. natal and freshwater exit, Fig. 1)	Phillis et al. (2018) Biological Conservation 217: 358-362; collected by P. Weber
E9	Delta	Oxbow Marina	38.149915	-121.58941	2012	0.705933	0.00000806		Water	To estimate habitat use of Stanislaus origin fish (e.g. natal and freshwater exit, Fig. 1)	Phillis et al. (2018) Biological Conservation 217: 358-362; collected by P. Weber
D04_OX_011514	Delta	Oxbow Marina	38.149915	-121.58941	2014	0.705657	0.000011		Water	To estimate habitat use of Stanislaus origin fish (e.g. natal and freshwater exit, Fig. 1)	Sturrock & Johnson, unpublished
D06_MOK_SACCON_011614	Delta	Sac-Mok confluence	38.223587	-121.507324	2014	0.70648	0.0000189		Water	To estimate habitat use of Stanislaus origin fish (e.g. natal and freshwater exit, Fig. 1)	Sturrock & Johnson, unpublished
IEP514	Delta	San Joaquin at Vernalis	37.641616	-121.229455	2001	0.70711	0.00008		Water	To estimate habitat use of Stanislaus origin fish (e.g. natal and freshwater exit, Fig. 1)	Weber, unpublished
IEP515	Delta	San Joaquin River at Black Slough	37.994972	-121.420152	2001	0.7071	0.00003		Water	To estimate habitat use of Stanislaus origin fish (e.g. natal and freshwater exit, Fig. 1)	Weber, unpublished
D09_SJR_STOCK_011614	Delta	San Joaquin River at Stockton (Buckley Cove Park)	37.973804	-121.375664	2014	0.707076	0.0000114		Water	To estimate habitat use of Stanislaus origin fish (e.g. natal and freshwater exit, Fig. 1)	Sturrock & Johnson, unpublished
IEP516	Delta	San Joaquin River at Twitchell Island	38.096163	-121.650964	2001	0.70623	0.00002		Water	To estimate habitat use of Stanislaus origin fish (e.g. natal and freshwater exit, Fig. 1)	Weber, unpublished
SJR_DOSREIS_020813	Delta	San Joaquin River, Dos Reis Park Jetty	37.82723	-121.31023	2013	0.70660815	0.00003891		Water	To estimate habitat use of Stanislaus origin fish (e.g. natal and freshwater exit, Fig. 1)	Sturrock & Johnson, unpublished
07SB02	Delta	Sherman's Island at Eddo's	38.048138	-121.699941	2007	0.7063789	0.000041		Water	To estimate habitat use of Stanislaus origin fish (e.g. natal and freshwater exit, Fig. 1)	Phillis et al. (2018) Biological Conservation 217: 358-362; collected by P. Weber
07SB07	Delta	Sherman's Island at Eddo's	38.048138	-121.699941	2007	0.7066021	0.0000113		Water	To estimate habitat use of Stanislaus origin fish (e.g. natal and freshwater exit, Fig. 1)	Phillis et al. (2018) Biological Conservation 217: 358-362; collected by P. Weber
07SB10	Delta	Windy Cove at Brannen Island	38.111563	-121.699309	2007	0.7060555	0.00000847		Water	To estimate habitat use of Stanislaus origin fish (e.g. natal and freshwater exit, Fig. 1)	Phillis et al. (2018) Biological Conservation 217: 358-362; collected by P. Weber
07SB18	Delta	Windy Cove at Brannen Island	38.111563	-121.699309	2007	0.7062362	0.0000127		Water	To estimate habitat use of Stanislaus origin fish (e.g. natal and freshwater exit, Fig. 1)	Phillis et al. (2018) Biological Conservation 217: 358-362; collected by P. Weber
07SB05	Sacramento River	Elkhorn	38.675165	-121.624996	2007	0.705746	0.0000169		Water	To estimate habitat use of Stanislaus origin fish (e.g. natal and freshwater exit, Fig. 1)	Phillis et al. (2018) Biological Conservation 217: 358-362; collected by P. Weber
07SB08	Sacramento River	Elkhorn	38.675165	-121.624996	2007	0.7057646	0.0000212		Water	To estimate habitat use of Stanislaus origin fish (e.g. natal and freshwater exit, Fig. 1)	Phillis et al. (2018) Biological Conservation 217: 358-362; collected by P. Weber
07SB14	Sacramento River	Freeport	38.445995	-121.500648	2007	0.7058094	0.0000282		Water	To estimate habitat use of Stanislaus origin fish (e.g. natal and freshwater exit, Fig. 1)	Phillis et al. (2018) Biological Conservation 217: 358-362; collected by P. Weber
07SB12	Sacramento River	Freeport	38.445995	-121.500648	2007	0.7058747	0.00000988		Water	To estimate habitat use of Stanislaus origin fish (e.g. natal and freshwater exit, Fig. 1)	Phillis et al. (2018) Biological Conservation 217: 358-362; collected by P. Weber
E6	Sacramento River	Freeport	38.445995	-121.500648	2012	0.706196	0.000004		Water	To estimate habitat use of Stanislaus origin fish (e.g. natal and freshwater exit, Fig. 1)	Phillis et al. (2018) Biological Conservation 217: 358-362; collected by P. Weber
E26	Sacramento River	Freeport	38.445995	-121.500648	2012	0.706305	0.000004		Water	To estimate habitat use of Stanislaus origin fish (e.g. natal and freshwater exit, Fig. 1)	Phillis et al. (2018) Biological Conservation 217: 358-362; collected by P. Weber
07SB06	Sacramento River	Knights Landing	38.80185	-121.721	2007	0.7050398	0.0000127		Water	To estimate habitat use of Stanislaus origin fish (e.g. natal and freshwater exit, Fig. 1)	Phillis et al. (2018) Biological Conservation 217: 358-362; collected by P. Weber
07SB09	Sacramento River	Knights Landing	38.80185	-121.721	2007	0.7050843	0.00000987		Water	To estimate habitat use of Stanislaus origin fish (e.g. natal and freshwater exit, Fig. 1)	Phillis et al. (2018) Biological Conservation 217: 358-362; collected by P. Weber
E1	Sacramento River	Knights Landing	38.80185	-121.721	2012	0.705399	0.000004		Water	To estimate habitat use of Stanislaus origin fish (e.g. natal and freshwater exit, Fig. 1)	Phillis et al. (2018) Biological Conservation 217: 358-362; collected by P. Weber
E21	Sacramento River	Knights Landing	38.80185	-121.721	2012	0.705536	0.000004		Water	To estimate habitat use of Stanislaus origin fish (e.g. natal and freshwater exit, Fig. 1)	Phillis et al. (2018) Biological Conservation 217: 358-362; collected by P. Weber
E4	Sacramento River	Sac above American (Virgin Sturgeon)	38.604645	-121.522593	2012	0.705818	0.000004		Water	To estimate habitat use of Stanislaus origin fish (e.g. natal and freshwater exit, Fig. 1)	Phillis et al. (2018) Biological Conservation 217: 358-362; collected by P. Weber
E24	Sacramento River	Sac above American (Virgin Sturgeon)	38.604645	-121.522593	2012	0.705793	0.000003		Water	To estimate habitat use of Stanislaus origin fish (e.g. natal and freshwater exit, Fig. 1)	Phillis et al. (2018) Biological Conservation 217: 358-362; collected by P. Weber
S01_SJR_STACON_012114	San Joaquin River	San Joaquin River below Stan (2 rivers RV park)	37.666176	-121.242378	2014	0.706857	0.0000139		Water	To estimate habitat use of Stanislaus origin fish (e.g. natal and freshwater exit, Fig. 1)	Sturrock & Johnson, unpublished
T01_SJR_REFU_020514	San Joaquin River	San Joaquin River below Tuolumne (Wildlife Refuge)	37.614758	-121.183644	2014	0.707246	0.0000123		Water	To estimate habitat use of Stanislaus origin fish (e.g. natal and freshwater exit, Fig. 1)	Sturrock & Johnson, unpublished
SJR_STACON_080812	San Joaquin River	San Joaquin River, Bend past Stan	37.66879	-121.24629	2012	0.707024	0.0000089		Water	To estimate habitat use of Stanislaus origin fish (e.g. natal and freshwater exit, Fig. 1)	Sturrock & Johnson, unpublished
SJR_DUR_080812	San Joaquin River	San Joaquin River, Durham Ferry	37.68767	-121.25945	2012	0.707004	0.0000132		Water	To estimate habitat use of Stanislaus origin fish (e.g. natal and freshwater exit, Fig. 1)	Sturrock & Johnson, unpublished
IEP072	San Joaquin River	San Joaquin River, Mossdale Crossing	37.786416	-121.306787	1998	0.70711			Water	To estimate habitat use of Stanislaus origin fish (e.g. natal and freshwater exit, Fig. 1)	Sturrock et al (2015). PLoS ONE 10(5): e0122380; collected by P.Weber
IEP141	San Joaquin River	San Joaquin River, Mossdale Crossing	37.786416	-121.306787	1998	0.70741			Water	To estimate habitat use of Stanislaus origin fish (e.g. natal and freshwater exit, Fig. 1)	Sturrock et al (2015). PLoS ONE 10(5): e0122380; collected by P.Weber
IEP316	San Joaquin River	San Joaquin River, Mossdale Crossing	37.786416	-121.306787	1999	0.70703	0.00002		Water	To estimate habitat use of Stanislaus origin fish (e.g. natal and freshwater exit, Fig. 1)	Sturrock et al (2015). PLoS ONE 10(5): e0122380; collected by P.Weber
IEP347	San Joaquin River	San Joaquin River, Mossdale Crossing	37.786416	-121.306787	1999	0.70726	0.00005		Water	To estimate habitat use of Stanislaus origin fish (e.g. natal and freshwater exit, Fig. 1)	Sturrock et al (2015). PLoS ONE 10(5): e0122380; collected by P.Weber
IEP384	San Joaquin River	San Joaquin River, Mossdale Crossing	37.786416	-121.306787	1999	0.70714	0.00002		Water	To estimate habitat use of Stanislaus origin fish (e.g. natal and freshwater exit, Fig. 1)	Sturrock et al (2015). PLoS ONE 10(5): e0122380; collected by P.Weber
IEP408	San Joaquin River	San Joaquin River, Mossdale Crossing	37.786416	-121.306787	1999	0.70707	0.00001		Water	To estimate habitat use of Stanislaus origin fish (e.g. natal and freshwater exit, Fig. 1)	Sturrock et al (2015). PLoS ONE 10(5): e0122380; collected by P.Weber
IEP505	San Joaquin River	San Joaquin River, Mossdale Crossing	37.786416	-121.306787	2001	0.70707	0.0000158		Water	To estimate habitat use of Stanislaus origin fish (e.g. natal and freshwater exit, Fig. 1)	Sturrock et al (2015). PLoS ONE 10(5): e0122380; collected by P.Weber
SJR_MOSS_080812	San Joaquin River	San Joaquin River, Mossdale Crossing	37.786416	-121.306787	2012	0.706915	0.0000082		Water	To estimate habitat use of Stanislaus origin fish (e.g. natal and freshwater exit, Fig. 1)	Sturrock & Johnson, unpublished
D12_SJR_MOSS_011614	San Joaquin River	San Joaquin River, Mossdale Crossing	37.786416	-121.306787	2014	0.70704	0.0000107		Water	To estimate habitat use of Stanislaus origin fish (e.g. natal and freshwater exit, Fig. 1)	Sturrock & Johnson, unpublished
ISO_021317_01	San Joaquin River	San Joaquin River, Mossdale Crossing	37.786416	-121.306787	2017	0.707353	0.0000112		Water	To estimate habitat use of Stanislaus origin fish (e.g. natal and freshwater exit, Fig. 1)	Sturrock & Johnson, unpublished
SJR_TUOCON_080812	San Joaquin River	San Joaquin River, Tuolumne confluence	37.63802	-121.19688	2012	0.707147	0.0000069		Water	To estimate habitat use of Stanislaus origin fish (e.g. natal and freshwater exit, Fig. 1)	Sturrock & Johnson, unpublished
STA_CAS_080812	Stanislaus River	Stanislaus River, Caswell RST	37.702093	-121.179134	2012	0.706357	0.0000171		Water	To estimate habitat use of Stanislaus origin fish (e.g. natal and freshwater exit, Fig. 1)	Sturrock & Johnson, unpublished
S02_STA_CAS_012114	Stanislaus River	Stanislaus River, Caswell RST	37.702093	-121.179134	2014	0.706254	0.0000128		Water	To estimate habitat use of Stanislaus origin fish (e.g. natal and freshwater exit, Fig. 1)	Sturrock & Johnson, unpublished
S02_STA_CAS_060514	Stanislaus River	Stanislaus River, Caswell RST	37.702093	-121.179134	2014	0.706264	0.00001		Water	To estimate habitat use of Stanislaus origin fish (e.g. natal and freshwater exit, Fig. 1)	Sturrock & Johnson, unpublished
ISO_060817_02	Stanislaus River	Stanislaus River, Caswell RST	37.702093	-121.179134	2017	0.706637	0.000018		Water	To estimate habitat use of Stanislaus origin fish (e.g. natal and freshwater exit, Fig. 1)	Sturrock & Johnson, unpublished
STA_DIVRD_080812	Stanislaus River	Stanislaus River, Division Rd	37.683661	-121.223556	2012	0.706378	0.0000159		Water	To estimate habitat use of Stanislaus origin fish (e.g. natal and freshwater exit, Fig. 1)	Sturrock & Johnson, unpublished
STA_080812_01	Stanislaus River	Stanislaus River, Garden Rd	37.66523	-121.22949	2012	0.706387	0.0000109		Water	To estimate habitat use of Stanislaus origin fish (e.g. natal and freshwater exit, Fig. 1)	Sturrock & Johnson, unpublished
S04_STA_OB_012514	Stanislaus River	Stanislaus River, Orange Blossom	37.789158	-120.763458	2014	0.706302	0.0000138		Water	To estimate habitat use of Stanislaus origin fish (e.g. natal and freshwater exit, Fig. 1)	Sturrock & Johnson, unpublished
STA_080812_02	Stanislaus River	Stanislaus River, SJR Confluence	37.664991	-121.24059	2012	0.706406	0.000019		Water	To estimate habitat use of Stanislaus origin fish (e.g. natal and freshwater exit, Fig. 1)	Sturrock & Johnson, unpublished
STA_080812_03	Stanislaus River	Stanislaus River, SJR Confluence	37.664991	-121.24059	2012	0.706406	0.0000179		Water	To estimate habitat use of Stanislaus origin fish (e.g. natal and freshwater exit, Fig. 1)	Sturrock & Johnson, unpublished
S03_STA_060514	Stanislaus River	Stanislaus River, upstream of Canal	37.705086	-121.158913	2014	0.70627	0.000013		Water	To estimate habitat use of Stanislaus origin fish (e.g. natal and freshwater exit, Fig. 1)	Sturrock & Johnson, unpublished
Hobbs_DEL2	Bay	Pittsburg Marina	38.056274	-122.03958	2007	0.70856	0.000035	2.2	Water	To estimate habitat use of Stanislaus origin fish (e.g. natal and freshwater exit, Fig. 1)	Hobbs et al. (2010). Environmental Biology of Fishes 89(3-4): 557-569.
Hobbs_DEL3	Bay	Benicia Marina 5th street	38.026005	-122.137767	2007	0.70901	0.000048	8.2	Water	To estimate habitat use of Stanislaus origin fish (e.g. natal and freshwater exit, Fig. 1)	Hobbs et al. (2010). Environmental Biology of Fishes 89(3-4): 557-569.
Hobbs_DEL4	Bay	Vallejo Harbor-Napa River Mouth	38.073766	-122.250705	2007	0.7091	0.000051	13.2	Water	To estimate habitat use of Stanislaus origin fish (e.g. natal and freshwater exit, Fig. 1)	Hobbs et al. (2010). Environmental Biology of Fishes 89(3-4): 557-569.
Hobbs_DEL5	Bay	Black Point-Petaluma River Mouth	38.114615	-122.506004	2007	0.70911	0.00004	19.3	Water	To estimate habitat use of Stanislaus origin fish (e.g. natal and freshwater exit, Fig. 1)	Hobbs et al. (2010). Environmental Biology of Fishes 89(3-4): 557-569.
Hobbs_DEL6	Bay	Pt San Quentin	37.970651	-122.495089	2007	0.70915	0.000035	25.1	Water	To estimate habitat use of Stanislaus origin fish (e.g. natal and freshwater exit, Fig. 1)	Hobbs et al. (2010). Environmental Biology of Fishes 89(3-4): 557-569.
Hobbs_DEL7	Bay	Sausalito	37.858755	-122.477872	2007	0.70917	0.000036	29.3	Water	To estimate habitat use of Stanislaus origin fish (e.g. natal and freshwater exit, Fig. 1)	Hobbs et al. (2010). Environmental Biology of Fishes 89(3-4): 557-569.
Hobbs_DEL8	Bay	Muir Beach	37.8593	-122.57787	2007	0.70916	0.000035	31.8	Water	To estimate habitat use of Stanislaus origin fish (e.g. natal and freshwater exit, Fig. 1)	Hobbs et al. (2010). Environmental Biology of Fishes 89(3-4): 557-569.
